# Supplementary material for: Assessing the efficacy of electronic quail callers in attracting stubble quail and non-target predators
Source: PLoS One. 2022 Jul 22;17(7):e0271893. doi: 10.1371/journal.pone.0271893 (PMC9307177; doi:10.1371/journal.pone.0271893)
Supplement: S1 File — (CSV) [file pone.0271893.s001.csv]

object	Region.Label	Area	Sample.Label	Transect	Treatment	Survey number	Effort	distance along transect (from 0m)	size	Distance from transect	Angle from transect	Distance	Birds within 10m	Distance from caller
62	West	1.2	Ware 3	Ware 3 Active	Active	2	200	1	1	9	15	2.329371406	1	99
242	West	1.2	Gray 3	Gray 3 Active	Active	2	200	2	1	12	70	11.27631145	0
243	West	1.2	Gray 3	Gray 3 Active	Active	2	200	2	1	13	90	13	0
244	West	1.2	Gray 3	Gray 3 Active	Active	2	200	2	2	14	310	10.7246222	0
256	West	1.2	McIntyre 2	McIntyre 2 Control	Control	1	200	13	3	30	85	29.88584094	0
288	West	1.2	Burger 5	Burger 5 Active	Active	1	200	15	2	14	40	8.999026536	2
305	West	1.2	Burger 6	Burger 6 Active	Active	2	200	15	7	15	350	2.604722665	7
246	West	1.2	Gray 3	Gray 3 Control	Control	2	200	16	2	4	290	3.758770483	2
26	West	1.2	Hill 3	Hill 3 Active	Active	2	200	17	1	16	10	2.778370843	1	83
241	West	1.2	Gray 3	Gray 3 Active	Active	2	200	17	2	9	35	5.162187927	2
190	West	1.2	Ross 1	Ross 1 Active	Active	2	200	20	1	6	320	3.856725658	1
323	West	1.2	Oliver 2	Oliver 2 Control	Control	2	200	20	1	10	300	8.660254038	1
240	West	1.2	Gray 3	Gray 3 Active	Active	2	200	26	1	19	40	12.21296458	0
87	West	1.2	Allen 2	Allen 2 Active	Active	2	200	28	1	9	315	6.363961031	1	72
88	West	1.2	Allen 2	Allen 2 Active	Active	2	200	28	1	8	305	6.553216354	1	72
119	West	1.2	Tucker 1	Tucker 1 Active	Active	2	200	29	1	6	265	5.977168189	1	71
120	West	1.2	Tucker 1	Tucker 1 Active	Active	2	200	29	1	5	270	5	1	71
36	West	1.2	Hill 4	Hill 4 Active	Active	2	200	33	3	14	25	5.916655664	3	67
35	West	1.2	Hill 4	Hill 4 Active	Active	2	200	39	3	18	290	16.91446717	0	61
90	West	1.2	Allen 2	Allen 2 Control	Control	2	200	40	2	9	305	7.372368399	2	60
47	West	1.2	Hill 5	Hill 5 Active	Active	2	200	42	1	9	60	7.794228634	1	58
45	West	1.2	Hill 5	Hill 5 Active	Active	2	200	48	1	6	55	4.914912266	1	52
46	West	1.2	Hill 5	Hill 5 Active	Active	2	200	48	1	7	65	6.344154509	1	52
86	West	1.2	Allen 2	Allen 2 Active	Active	2	200	51	1	4	320	2.571150439	1	49
156	West	1.2	Coad 2	Coad 2 Control	Control	2	200	52	1	12	355	1.045868913	1	48
33	West	1.2	Hill 4	Hill 4 Active	Active	2	200	53	1	10	290	9.396926208	1	47
34	West	1.2	Hill 4	Hill 4 Active	Active	2	200	53	3	9	280	8.863269777	3	47
173	West	1.2	Coad 3	Coad 3 Active	Active	2	200	54	5	18	0	0	5
115	West	1.2	McDougall 2	McDougall 2 Active	Active	2	200	55	1	7	345	1.811733316	1	45
238	West	1.2	Gray 3	Gray 3 Active	Active	2	200	57	3	13	60	11.25833025	0
239	West	1.2	Gray 3	Gray 3 Active	Active	2	200	57	1	13	85	12.95053108	0
264	West	1.2	McIntyre 3	McIntyre 3 Active	Active	2	200	57	1	14	30	7	1
265	West	1.2	McIntyre 3	McIntyre 3 Active	Active	2	200	57	3	9	300	7.794228634	3
25	West	1.2	Hill 3	Hill 3 Active	Active	2	200	58	2	13	90	13	0	42
113	West	1.2	McDougall 2	McDougall 2 Active	Active	2	200	60	1	8	335	3.380946094	1	40
114	West	1.2	McDougall 2	McDougall 2 Active	Active	2	200	60	1	7	350	1.215537244	1	40
18	West	1.2	Hill 2	Hill 2 Active	Active	2	200	62	1	7	300	6.062177826	1	38
57	West	1.2	Ware 2	Ware 2 Active	Active	2	200	62	1	9	30	4.5	1	38
12	West	1.2	Hill 1	Hill 1 Active	Active	2	200	63	1	4	280	3.939231012	1	37
13	West	1.2	Hill 1	Hill 1 Active	Active	2	200	63	1	6	220	3.856725658	1	37
314	West	1.2	Gaylard 2	Gaylard 2 Active	Active	2	200	63	1	11	315	7.778174593	1
85	West	1.2	Allen 2	Allen 2 Active	Active	2	200	67	1	12	60	10.39230485	0	33
55	West	1.2	Ware 2	Ware 2 Active	Active	2	200	71	1	10	20	3.420201433	1	29
56	West	1.2	Ware 2	Ware 2 Active	Active	2	200	71	1	9	340	3.07818129	1	29
61	West	1.2	Ware 3	Ware 3 Active	Active	2	200	71	1	11	345	2.847009496	1	29
82	West	1.2	Allen 2	Allen 2 Active	Active	2	200	71	2	11	40	7.070663707	2	29
83	West	1.2	Allen 2	Allen 2 Active	Active	2	200	71	1	11	45	7.778174593	1	29
84	West	1.2	Allen 2	Allen 2 Active	Active	2	200	71	2	11	50	8.426488874	2	29
72	West	1.2	Allen 1	Allen 1 Active	Active	2	200	79	2	8	70	7.517540966	2	21
263	West	1.2	McIntyre 3	McIntyre 3 Active	Active	2	200	80	2	9	5	0.784401685	2
251	West	1.2	McIntyre 1	McIntyre 1 Active	Active	2	200	82	1	5	330	2.5	1
171	West	1.2	Coad 3	Coad 3 Active	Active	2	200	85	3	22	335	9.297601758	3
172	West	1.2	Coad 3	Coad 3 Active	Active	2	200	85	1	12	40	7.713451316	1
236	West	1.2	Gray 3	Gray 3 Active	Active	2	200	85	1	13	350	2.25742631	1
237	West	1.2	Gray 3	Gray 3 Active	Active	2	200	85	1	19	25	8.029746973	1
262	West	1.2	McIntyre 3	McIntyre 3 Active	Active	2	200	85	1	9	310	6.894399988	1
275	West	1.2	Burger 2	Burger 2 Active	Active	2	200	85	1	3	275	2.988584094	1
81	West	1.2	Allen 2	Allen 2 Active	Active	2	200	86	1	10	115	9.06307787	1	14
42	West	1.2	Hill 5	Hill 5 Active	Active	2	200	87	4	11	85	10.95814168	0	13
43	West	1.2	Hill 5	Hill 5 Active	Active	2	200	87	3	16	70	15.03508193	0	13
44	West	1.2	Hill 5	Hill 5 Active	Active	2	200	87	1	16	50	12.25671109	0	13
281	West	1.2	Burger 3	Burger 3 Active	Active	2	200	88	3	11	340	3.762221577	3
282	West	1.2	Burger 3	Burger 3 Active	Active	2	200	88	2	9	330	4.5	2
327	West	1.2	Oliver 3	Oliver 3 Active	Active	2	200	90	7	8	5	0.697245942	7
313	West	1.2	Gaylard 2	Gaylard 2 Active	Active	2	200	92	1	7	280	6.893654271	1
353	West	1.2	Glover 2	Glover 2 Active	Active	2	200	92	1	6	60	5.196152423	1
68	West	1.2	Allen 1	Allen 1 Active	Active	2	200	93	1	10	310	7.660444431	1	7
69	West	1.2	Allen 1	Allen 1 Active	Active	2	200	93	8	12	300	10.39230485	0	7
70	West	1.2	Allen 1	Allen 1 Active	Active	2	200	93	1	10	290	9.396926208	1	7
71	West	1.2	Allen 1	Allen 1 Active	Active	2	200	93	1	15	255	14.48888739	0	7
32	West	1.2	Hill 4	Hill 4 Active	Active	2	200	94	3	27	305	22.1171052	0	6
51	West	1.2	Ware 1	Ware 1 Active	Active	2	200	94	1	16	50	12.25671109	0	6
219	West	1.2	Gray 2	Gray 2 Active	Active	2	200	94	1	20	35	11.47152873	0
220	West	1.2	Gray 2	Gray 2 Active	Active	2	200	94	1	13	55	10.64897658	0
221	West	1.2	Gray 2	Gray 2 Active	Active	2	200	94	1	16	335	6.761892188	1
28	West	1.2	Hill 4	Hill 4 Control	Control	2	200	97	1	4	35	2.294305745	1	3
135	West	1.2	Coad 1	Coad 1 Active	Active	2	200	98	10	4	90	4	10	2
136	West	1.2	Coad 1	Coad 1 Active	Active	2	200	98	7	5	70	4.698463104	7	2
137	West	1.2	Coad 1	Coad 1 Active	Active	2	200	98	3	6	55	4.914912266	3	2
138	West	1.2	Coad 1	Coad 1 Active	Active	2	200	98	1	6	40	3.856725658	1	2
139	West	1.2	Coad 1	Coad 1 Active	Active	2	200	98	7	21	130	16.08693331	0	2
140	West	1.2	Coad 1	Coad 1 Active	Active	2	200	98	2	15	255	14.48888739	0	2
141	West	1.2	Coad 1	Coad 1 Active	Active	2	200	98	5	11	130	8.426488874	5	2
199	West	1.2	Gray 1	Gray 1 Active	Active	2	200	98	2	5	335	2.113091309	2
41	West	1.2	Hill 5	Hill 5 Active	Active	2	200	99	2	14	25	5.916655664	2	1
21	West	1.2	Hill 3	Hill 3 Active	Active	1	200	100	1	28	245	25.37661804	0	0
22	West	1.2	Hill 3	Hill 3 Active	Active	1	200	100	1	10	235	8.191520443	1	0
169	West	1.2	Coad 3	Coad 3 Active	Active	2	200	100	4	15	5	1.307336141	4
170	West	1.2	Coad 3	Coad 3 Active	Active	2	200	100	3	25	340	8.550503583	3
321	West	1.2	Oliver 2	Oliver 2 Control	Control	1	200	100	2	9	290	8.457233587	2
322	West	1.2	Oliver 2	Oliver 2 Control	Control	1	200	100	2	8	270	8	2
112	West	1.2	McDougall 2	McDougall 2 Active	Active	2	200	102	1	9	315	6.363961031	1	2
271	West	1.2	Burger 1	Burger 1 Active	Active	2	200	103	1	3	350	0.520944533	1
272	West	1.2	Burger 1	Burger 1 Active	Active	2	200	103	2	4	320	2.571150439	2
273	West	1.2	Burger 1	Burger 1 Active	Active	2	200	103	1	2	315	1.414213562	1
325	West	1.2	Oliver 2	Oliver 2 Active	Active	2	200	103	1	12	55	9.829824531	1
218	West	1.2	Gray 2	Gray 2 Active	Active	2	200	104	2	20	35	11.47152873	0
17	West	1.2	Hill 2	Hill 2 Active	Active	2	200	106	1	24	10	4.167556264	1	6
80	West	1.2	Allen 2	Allen 2 Active	Active	2	200	107	1	12	75	11.59110992	0	7
284	West	1.2	Burger 4	Burger 4 Active	Active	2	200	108	2	5	350	0.868240888	2
285	West	1.2	Burger 4	Burger 4 Active	Active	2	200	108	7	21	65	19.03246353	0
354	West	1.2	Glover 2	Glover 2 Active	Active	2	200	108	1	3	315	2.121320344	1
30	West	1.2	Hill 4	Hill 4 Active	Active	2	200	109	10	10	270	10	10	9
31	West	1.2	Hill 4	Hill 4 Active	Active	2	200	109	2	10	240	8.660254038	2	9
111	West	1.2	McDougall 2	McDougall 2 Active	Active	2	200	109	1	3	355	0.261467228	1	9
248	West	1.2	McIntyre 1	McIntyre 1 Active	Active	2	200	109	1	4	80	3.939231012	1
249	West	1.2	McIntyre 1	McIntyre 1 Active	Active	2	200	109	1	5	70	4.698463104	1
250	West	1.2	McIntyre 1	McIntyre 1 Active	Active	2	200	109	1	4	65	3.625231148	1
108	West	1.2	McDougall 2	McDougall 2 Active	Active	2	200	110	1	6	355	0.522934456	1	10
109	West	1.2	McDougall 2	McDougall 2 Active	Active	2	200	110	1	6	5	0.522934456	1	10
110	West	1.2	McDougall 2	McDougall 2 Active	Active	2	200	110	1	6	110	5.638155725	1	10
180	West	1.2	Burdett 1	Burdett 1 Active	Active	2	200	112	1	3	45	2.121320344	1
79	West	1.2	Allen 2	Allen 2 Active	Active	2	200	113	1	12	35	6.882917236	1	13
233	West	1.2	Gray 3	Gray 3 Active	Active	2	200	113	59	25	0	0	59
234	West	1.2	Gray 3	Gray 3 Active	Active	2	200	113	3	22	0	0	3
235	West	1.2	Gray 3	Gray 3 Active	Active	2	200	113	2	18	70	16.91446717	0
304	West	1.2	Burger 6	Burger 6 Active	Active	2	200	113	1	15	325	8.603646545	1
8	West	1.2	Jackson 1	Jackson 1 Active	Active	2	200	114	1	9	20	3.07818129	1	14
118	West	1.2	Tucker 1	Tucker 1 Active	Active	2	200	116	1	2	280	1.969615506	1	16
259	West	1.2	McIntyre 3	McIntyre 3 Active	Active	2	200	116	1	9	30	4.5	1
260	West	1.2	McIntyre 3	McIntyre 3 Active	Active	2	200	116	1	10	50	7.660444431	1
261	West	1.2	McIntyre 3	McIntyre 3 Active	Active	2	200	116	1	7	45	4.949747468	1
132	West	1.2	Tucker 3	Tucker 3 Active	Active	2	200	117	2	4	65	3.625231148	2	17
133	West	1.2	Tucker 3	Tucker 3 Active	Active	2	200	117	3	6	75	5.795554958	3	17
312	West	1.2	Gaylard 2	Gaylard 2 Active	Active	2	200	117	1	8	335	3.380946094	1
192	West	1.2	Ross 2	Ross 2 Active	Active	2	200	118	11	8	350	1.389185421	11
232	West	1.2	Gray 3	Gray 3 Active	Active	2	200	118	2	14	10	2.431074487	2
311	West	1.2	Gaylard 2	Gaylard 2 Active	Active	2	200	119	2	6	65	5.437846722	2
23	West	1.2	Hill 3	Hill 3 Active	Active	1	200	120	1	30	300	25.98076211	0	20
76	West	1.2	Allen 2	Allen 2 Active	Active	2	200	121	1	8	30	4	1	21
77	West	1.2	Allen 2	Allen 2 Active	Active	2	200	121	1	6	55	4.914912266	1	21
78	West	1.2	Allen 2	Allen 2 Active	Active	2	200	121	2	19	45	13.43502884	0	21
130	West	1.2	Tucker 3	Tucker 3 Active	Active	2	200	121	3	5	185	0.435778714	3	21
131	West	1.2	Tucker 3	Tucker 3 Active	Active	2	200	121	1	4	55	3.276608177	1	21
168	West	1.2	Coad 3	Coad 3 Active	Active	2	200	121	1	14	100	13.78730854	0
217	West	1.2	Gray 2	Gray 2 Active	Active	2	200	122	1	15	5	1.307336141	1
117	West	1.2	Tucker 1	Tucker 1 Active	Active	2	200	123	25	12	270	12	0	23
164	West	1.2	Coad 3	Coad 3 Active	Active	2	200	123	1	11	20	3.762221577	1
165	West	1.2	Coad 3	Coad 3 Active	Active	2	200	123	1	7	45	4.949747468	1
166	West	1.2	Coad 3	Coad 3 Active	Active	2	200	123	1	7	65	6.344154509	1
167	West	1.2	Coad 3	Coad 3 Active	Active	2	200	123	1	18	60	15.58845727	0
40	West	1.2	Hill 5	Hill 5 Active	Active	2	200	124	2	10	295	9.06307787	2	24
212	West	1.2	Gray 2	Gray 2 Active	Active	2	200	124	3	13	340	4.446261863	3
213	West	1.2	Gray 2	Gray 2 Active	Active	2	200	124	3	10	66	9.135454576	3
214	West	1.2	Gray 2	Gray 2 Active	Active	2	200	124	1	19	270	19	0
215	West	1.2	Gray 2	Gray 2 Active	Active	2	200	124	1	22	310	16.85297775	0
216	West	1.2	Gray 2	Gray 2 Active	Active	2	200	124	1	10	300	8.660254038	1
163	West	1.2	Coad 3	Coad 3 Active	Active	2	200	128	1	16	40	10.28460175	0
303	West	1.2	Burger 6	Burger 6 Active	Active	2	200	129	1	18	340	6.15636258	1
158	West	1.2	Coad 3	Coad 3 Active	Active	2	200	130	5	16	345	4.141104722	5
159	West	1.2	Coad 3	Coad 3 Active	Active	2	200	130	1	27	30	13.5	0
160	West	1.2	Coad 3	Coad 3 Active	Active	2	200	130	1	19	60	16.45448267	0
161	West	1.2	Coad 3	Coad 3 Active	Active	2	200	130	1	16	25	6.761892188	1
162	West	1.2	Coad 3	Coad 3 Active	Active	2	200	130	3	12	55	9.829824531	3
230	West	1.2	Gray 3	Gray 3 Active	Active	2	200	130	1	16	260	15.75692405	0
231	West	1.2	Gray 3	Gray 3 Active	Active	2	200	130	1	5	85	4.98097349	1
302	West	1.2	Burger 6	Burger 6 Active	Active	2	200	137	2	28	10	4.862148975	2
107	West	1.2	McDougall 2	McDougall 2 Active	Active	2	200	139	1	10	350	1.736481777	1	39
300	West	1.2	Burger 6	Burger 6 Active	Active	2	200	140	2	11	335	4.648800879	2
301	West	1.2	Burger 6	Burger 6 Active	Active	2	200	140	2	16	350	2.778370843	2
106	West	1.2	McDougall 2	McDougall 2 Active	Active	2	200	148	1	31	330	15.5	0	48
227	West	1.2	Gray 3	Gray 3 Active	Active	2	200	148	1	35	5	3.050450996	1
228	West	1.2	Gray 3	Gray 3 Active	Active	2	200	148	1	23	15	5.952838037	1
229	West	1.2	Gray 3	Gray 3 Active	Active	2	200	148	3	20	340	6.840402867	3
198	West	1.2	Gray 1	Gray 1 Active	Active	2	200	152	1	26	60	22.5166605	0
299	West	1.2	Burger 6	Burger 6 Active	Active	2	200	152	1	13	325	7.456493673	1
188	West	1.2	Ross 1	Ross 1 Active	Active	2	200	153	1	3	270	3	1
189	West	1.2	Ross 1	Ross 1 Active	Active	2	200	153	1	5	245	4.531538935	1
209	West	1.2	Gray 2	Gray 2 Active	Active	2	200	153	2	11	330	5.5	2
210	West	1.2	Gray 2	Gray 2 Active	Active	2	200	153	4	15	340	5.13030215	4
211	West	1.2	Gray 2	Gray 2 Active	Active	2	200	153	1	19	335	8.029746973	1
196	West	1.2	Gray 1	Gray 1 Active	Active	2	200	158	1	6	325	3.441458618	1
197	West	1.2	Gray 1	Gray 1 Active	Active	2	200	158	1	7	335	2.958327832	1
208	West	1.2	Gray 2	Gray 2 Active	Active	2	200	158	1	21	315	14.8492424	0
296	West	1.2	Burger 6	Burger 6 Active	Active	2	200	169	1	9	75	8.693332437	1
297	West	1.2	Burger 6	Burger 6 Active	Active	2	200	169	1	10	80	9.84807753	1
298	West	1.2	Burger 6	Burger 6 Active	Active	2	200	169	1	9	90	9	1
24	West	1.2	Hill 3	Hill 3 Active	Active	2	200	170	1	6	310	4.596266659	1	70
207	West	1.2	Gray 2	Gray 2 Active	Active	2	200	170	8	10	100	9.84807753	8
147	West	1.2	Coad 2	Coad 2 Active	Active	2	200	172	17	18	10	3.125667198	17	72
148	West	1.2	Coad 2	Coad 2 Active	Active	2	200	172	1	18	70	16.91446717	0	72
149	West	1.2	Coad 2	Coad 2 Active	Active	2	200	172	12	23	310	17.61902219	0	72
150	West	1.2	Coad 2	Coad 2 Active	Active	2	200	172	10	29	340	9.918584156	10	72
151	West	1.2	Coad 2	Coad 2 Active	Active	2	200	172	12	28	20	9.576564013	12	72
152	West	1.2	Coad 2	Coad 2 Active	Active	2	200	172	1	12	60	10.39230485	0	72
153	West	1.2	Coad 2	Coad 2 Active	Active	2	200	172	9	22	340	7.524443153	9	72
154	West	1.2	Coad 2	Coad 2 Active	Active	2	200	172	11	29	20	9.918584156	11	72
295	West	1.2	Burger 6	Burger 6 Active	Active	2	200	172	1	12	40	7.713451316	1
226	West	1.2	Gray 3	Gray 3 Active	Active	2	200	174	1	18	330	9	1
225	West	1.2	Gray 3	Gray 3 Active	Active	2	200	187	2	21	20	7.18242301	2
92	West	1.2	Kosch 1	Kosch 1 Active	Active	2	200	190	1	10	325	5.735764364	1	90
146	West	1.2	Coad 2	Coad 2 Active	Active	2	200	199	1	10	310	7.660444431	1	99
179	West	1.2	Burdett 1	Burdett 1 Active	Active	2	200	199	1	4	95	3.984778792	1
145	West	1.2	Coad 2	Coad 2 Active	Active	2	200	200	1	13	315	9.192388155	1	100
205	West	1.2	Gray 2	Gray 2 Active	Active	2	200	200	1	6	110	5.638155725	1
206	West	1.2	Gray 2	Gray 2 Active	Active	2	200	200	1	6	100	5.908846518	1
223	West	1.2	Gray 3	Gray 3 Active	Active	2	200	200	1	13	40	8.356238926	1
224	West	1.2	Gray 3	Gray 3 Active	Active	2	200	200	1	4	65	3.625231148	1
5	West	1.2	Jackson 1	Jackson 1 Control	Control	1	200	275	1	3	310	2.298133329	1	175
1	West	1.2	Coutts 1	Coutts 1 Control	Control	1	200						0
2	West	1.2	Coutts 1	Coutts 1 Control	Control	2	200						0
3	West	1.2	Coutts 1	Coutts 1 Active	Active	1	200						0
4	West	1.2	Coutts 1	Coutts 1 Active	Active	2	200						0
6	West	1.2	Jackson 1	Jackson 1 Control	Control	2	200						0
7	West	1.2	Jackson 1	Jackson 1 Active	Active	1	200						0
9	West	1.2	Hill 1	Hill 1 Control	Control	1	200						0
10	West	1.2	Hill 1	Hill 1 Control	Control	2	200						0
11	West	1.2	Hill 1	Hill 1 Active	Active	1	200						0
14	West	1.2	Hill 2	Hill 2 Control	Control	1	200						0
15	West	1.2	Hill 2	Hill 2 Control	Control	2	200						0
16	West	1.2	Hill 2	Hill 2 Active	Active	1	200						0
19	West	1.2	Hill 3	Hill 3 Control	Control	1	200						0
20	West	1.2	Hill 3	Hill 3 Control	Control	2	200						0
27	West	1.2	Hill 4	Hill 4 Control	Control	1	200						0
29	West	1.2	Hill 4	Hill 4 Active	Active	1	200						0
37	West	1.2	Hill 5	Hill 5 Control	Control	1	200						0
38	West	1.2	Hill 5	Hill 5 Control	Control	2	200						0
39	West	1.2	Hill 5	Hill 5 Active	Active	1	200						0
48	West	1.2	Ware 1	Ware 1 Control	Control	1	200						0
49	West	1.2	Ware 1	Ware 1 Control	Control	2	200						0
50	West	1.2	Ware 1	Ware 1 Active	Active	1	200						0
52	West	1.2	Ware 2	Ware 2 Control	Control	1	200						0
53	West	1.2	Ware 2	Ware 2 Control	Control	2	200						0
54	West	1.2	Ware 2	Ware 2 Active	Active	1	200						0
58	West	1.2	Ware 3	Ware 3 Control	Control	1	200						0
59	West	1.2	Ware 3	Ware 3 Control	Control	2	200						0
60	West	1.2	Ware 3	Ware 3 Active	Active	1	200						0
63	West	1.2	Ware 4	Ware 4 Control	Control	1	200						0
64	West	1.2	Ware 4	Ware 4 Control	Control	2	200						0
65	West	1.2	Ware 4	Ware 4 Active	Active	1	200						0
66	West	1.2	Ware 4	Ware 4 Active	Active	2	200						0
67	West	1.2	Allen 1	Allen 1 Active	Active	1	200						0
73	West	1.2	Allen 1	Allen 1 Control	Control	1	200						0
74	West	1.2	Allen 1	Allen 1 Control	Control	2	200						0
75	West	1.2	Allen 2	Allen 2 Active	Active	1	200						0
89	West	1.2	Allen 2	Allen 2 Control	Control	1	200						0
91	West	1.2	Kosch 1	Kosch 1 Active	Active	1	200						0
93	West	1.2	Kosch 1	Kosch 1 Control	Control	1	200						0
94	West	1.2	Kosch 1	Kosch 1 Control	Control	2	200						0
95	West	1.2	Kosch 2	Kosch 2 Active	Active	1	200						0
96	West	1.2	Kosch 2	Kosch 2 Active	Active	2	200						0
97	West	1.2	Kosch 2	Kosch 2 Control	Control	1	200						0
98	West	1.2	Kosch 2	Kosch 2 Control	Control	2	200						0
99	West	1.2	McDougall 1	McDougall 1 Active	Active	1	200						0
100	West	1.2	McDougall 1	McDougall 1 Active	Active	2	200						0
101	West	1.2	McDougall 1	McDougall 1 Control	Control	1	200						0
102	West	1.2	McDougall 1	McDougall 1 Control	Control	2	200						0
103	West	1.2	McDougall 2	McDougall 2 Control	Control	1	200						0
104	West	1.2	McDougall 2	McDougall 2 Control	Control	2	200						0
105	West	1.2	McDougall 2	McDougall 2 Active	Active	1	200						0
116	West	1.2	Tucker 1	Tucker 1 Active	Active	1	200						0
121	West	1.2	Tucker 1	Tucker 1 Control	Control	1	200						0
122	West	1.2	Tucker 1	Tucker 1 Control	Control	2	200						0
123	West	1.2	Tucker 2	Tucker 2 Active	Active	1	200						0
124	West	1.2	Tucker 2	Tucker 2 Active	Active	2	200						0
125	West	1.2	Tucker 2	Tucker 2 Control	Control	1	200						0
126	West	1.2	Tucker 2	Tucker 2 Control	Control	2	200						0
127	West	1.2	Tucker 3	Tucker 3 Control	Control	1	200						0
128	West	1.2	Tucker 3	Tucker 3 Control	Control	2	200						0
129	West	1.2	Tucker 3	Tucker 3 Active	Active	1	200						0
134	West	1.2	Coad 1	Coad 1 Active	Active	1	200						0
142	West	1.2	Coad 1	Coad 1 Control	Control	1	200						0
143	West	1.2	Coad 1	Coad 1 Control	Control	2	200						0
144	West	1.2	Coad 2	Coad 2 Active	Active	1	200						0
155	West	1.2	Coad 2	Coad 2 Control	Control	1	200						0
157	West	1.2	Coad 3	Coad 3 Active	Active	1	200						0
174	West	1.2	Coad 3	Coad 3 Control	Control	1	200						0
175	West	1.2	Coad 3	Coad 3 Control	Control	2	200						0
176	West	1.2	Burdett 1	Burdett 1 Control	Control	1	200						0
177	West	1.2	Burdett 1	Burdett 1 Control	Control	2	200						0
178	West	1.2	Burdett 1	Burdett 1 Active	Active	1	200						0
181	West	1.2	Burdett 2	Burdett 2 Active	Active	1	200						0
182	West	1.2	Burdett 2	Burdett 2 Active	Active	2	200						0
183	West	1.2	Burdett 2	Burdett 2 Control	Control	1	200						0
184	West	1.2	Burdett 2	Burdett 2 Control	Control	2	200						0
185	West	1.2	Ross 1	Ross 1 Control	Control	1	200						0
186	West	1.2	Ross 1	Ross 1 Control	Control	2	200						0
187	West	1.2	Ross 1	Ross 1 Active	Active	1	200						0
191	West	1.2	Ross 2	Ross 2 Active	Active	1	200						0
193	West	1.2	Ross 2	Ross 2 Control	Control	1	200						0
194	West	1.2	Ross 2	Ross 2 Control	Control	2	200						0
195	West	1.2	Gray 1	Gray 1 Active	Active	1	200						0
200	West	1.2	Gray 1	Gray 1 Control	Control	1	200						0
201	West	1.2	Gray 1	Gray 1 Control	Control	2	200						0
202	West	1.2	Gray 2	Gray 2 Control	Control	1	200						0
203	West	1.2	Gray 2	Gray 2 Control	Control	2	200						0
204	West	1.2	Gray 2	Gray 2 Active	Active	1	200						0
222	West	1.2	Gray 3	Gray 3 Active	Active	1	200						0
245	West	1.2	Gray 3	Gray 3 Control	Control	1	200						0
247	West	1.2	McIntyre 1	McIntyre 1 Active	Active	1	200						0
252	West	1.2	McIntyre 1	McIntyre 1 Control	Control	1	200						0
253	West	1.2	McIntyre 1	McIntyre 1 Control	Control	2	200						0
254	West	1.2	McIntyre 2	McIntyre 2 Active	Active	1	200						0
255	West	1.2	McIntyre 2	McIntyre 2 Active	Active	2	200						0
257	West	1.2	McIntyre 2	McIntyre 2 Control	Control	2	200						0
258	West	1.2	McIntyre 3	McIntyre 3 Active	Active	1	200						0
266	West	1.2	McIntyre 3	McIntyre 3 Control	Control	1	200						0
267	West	1.2	McIntyre 3	McIntyre 3 Control	Control	2	200						0
268	West	1.2	Burger 1	Burger 1 Control	Control	1	200						0
269	West	1.2	Burger 1	Burger 1 Control	Control	2	200						0
270	West	1.2	Burger 1	Burger 1 Active	Active	1	200						0
274	West	1.2	Burger 2	Burger 2 Active	Active	1	200						0
276	West	1.2	Burger 2	Burger 2 Control	Control	1	200						0
277	West	1.2	Burger 2	Burger 2 Control	Control	2	200						0
278	West	1.2	Burger 3	Burger 3 Active	Active	1	200						0
279	West	1.2	Burger 3	Burger 3 Active	Active	2	200						0
280	West	1.2	Burger 3	Burger 3 Active	Active	1	200						0
283	West	1.2	Burger 4	Burger 4 Active	Active	1	200						0
286	West	1.2	Burger 4	Burger 4 Control	Control	1	200						0
287	West	1.2	Burger 4	Burger 4 Control	Control	2	200						0
289	West	1.2	Burger 5	Burger 5 Active	Active	2	200						0
290	West	1.2	Burger 5	Burger 5 Control	Control	1	200						0
291	West	1.2	Burger 5	Burger 5 Control	Control	2	200						0
292	West	1.2	Burger 6	Burger 6 Control	Control	1	200						0
293	West	1.2	Burger 6	Burger 6 Control	Control	2	200						0
294	West	1.2	Burger 6	Burger 6 Active	Active	1	200						0
306	West	1.2	Gaylard 1	Gaylard 1 Control	Control	1	200						0
307	West	1.2	Gaylard 1	Gaylard 1 Control	Control	2	200						0
308	West	1.2	Gaylard 1	Gaylard 1 Active	Active	1	200						0
309	West	1.2	Gaylard 1	Gaylard 1 Active	Active	2	200						0
310	West	1.2	Gaylard 2	Gaylard 2 Active	Active	1	200						0
315	West	1.2	Gaylard 2	Gaylard 2 Control	Control	1	200						0
316	West	1.2	Gaylard 2	Gaylard 2 Control	Control	2	200						0
317	West	1.2	Oliver 1	Oliver 1 Control	Control	1	200						0
318	West	1.2	Oliver 1	Oliver 1 Control	Control	2	200						0
319	West	1.2	Oliver 1	Oliver 1 Active	Active	1	200						0
320	West	1.2	Oliver 1	Oliver 1 Active	Active	2	200						0
324	West	1.2	Oliver 2	Oliver 2 Active	Active	1	200						0
326	West	1.2	Oliver 3	Oliver 3 Active	Active	1	200						0
328	West	1.2	Oliver 3	Oliver 3 Control	Control	1	200						0
329	West	1.2	Oliver 3	Oliver 3 Control	Control	2	200						0
330	West	1.2	Oliver 4	Oliver 4 Active	Active	1	200						0
331	West	1.2	Oliver 4	Oliver 4 Active	Active	2	200						0
332	West	1.2	Oliver 4	Oliver 4 Control	Control	1	200						0
333	West	1.2	Oliver 4	Oliver 4 Control	Control	2	200						0
334	West	1.2	Oliver 5	Oliver 5 Active	Active	1	200						0
335	West	1.2	Oliver 5	Oliver 5 Active	Active	2	200						0
336	West	1.2	Oliver 5	Oliver 5 Control	Control	1	200						0
337	West	1.2	Oliver 5	Oliver 5 Control	Control	2	200						0
338	West	1.2	Yasme 1	Yasme 1 Control	Control	1	200						0
339	West	1.2	Yasme 1	Yasme 1 Control	Control	2	200						0
340	West	1.2	Yasme 1	Yasme 1 Active	Active	1	200						0
341	West	1.2	Yasme 1	Yasme 1 Active	Active	2	200						0
342	West	1.2	Yasme 2	Yasme 2 Control	Control	1	200						0
343	West	1.2	Yasme 2	Yasme 2 Control	Control	2	200						0
344	West	1.2	Yasme 2	Yasme 2 Active	Active	1	200						0
345	West	1.2	Yasme 2	Yasme 2 Active	Active	2	200						0
346	West	1.2	Glover 1	Glover 1 Active	Active	1	200						0
347	West	1.2	Glover 1	Glover 1 Active	Active	2	200						0
348	West	1.2	Glover 1	Glover 1 Control	Control	1	200						0
349	West	1.2	Glover 1	Glover 1 Control	Control	2	200						0
350	West	1.2	Glover 2	Glover 2 Control	Control	1	200						0
351	West	1.2	Glover 2	Glover 2 Control	Control	2	200						0
352	West	1.2	Glover 2	Glover 2 Active	Active	1	200						0
355	West	1.2	Glover 3	Glover 3 Active	Active	1	200						0
356	West	1.2	Glover 3	Glover 3 Active	Active	2	200						0
357	West	1.2	Glover 3	Glover 3 Control	Control	1	200						0
358	West	1.2	Glover 3	Glover 3 Control	Control	2	200						0
359	West	1.2	Glover 4	Glover 4 Control	Control	1	200						0
360	West	1.2	Glover 4	Glover 4 Control	Control	2	200						0
361	West	1.2	Glover 4	Glover 4 Active	Active	1	200						0
362	West	1.2	Glover 4	Glover 4 Active	Active	2	200						0
363	West	1.2	Glover 5	Glover 5 Active	Active	1	200						0
364	West	1.2	Glover 5	Glover 5 Active	Active	2	200						0
365	West	1.2	Glover 5	Glover 5 Control	Control	1	200						0
366	West	1.2	Glover 5	Glover 5 Control	Control	2	200						0
367	West	1.2	Glover 6	Glover 6 Active	Active	1	200						0
368	West	1.2	Glover 6	Glover 6 Active	Active	2	200						0
369	West	1.2	Glover 6	Glover 6 Control	Control	1	200						0
370	West	1.2	Glover 6	Glover 6 Control	Control	2	200						0
371	West	1.2	Burger 7	Burger 7 Control	Control	1	200						0
372	West	1.2	Burger 7	Burger 7 Control	Control	2	200						0
373	West	1.2	Burger 7	Burger 7 Active	Active	1	200						0
374	West	1.2	Burger 7	Burger 7 Active	Active	2	200						0
375	West	1.2	Burger 8	Burger 8 Active	Active	1	200						0
376	West	1.2	Burger 8	Burger 8 Active	Active	2	200						0
377	West	1.2	Burger 8	Burger 8 Control	Control	1	200						0
378	West	1.2	Burger 8	Burger 8 Control	Control	2	200						0
379	West	1.2	McIntyre 4	McIntyre 4 Active	Active	1	200						0
380	West	1.2	McIntyre 4	McIntyre 4 Active	Active	2	200						0
381	West	1.2	McIntyre 4	McIntyre 4 Control	Control	1	200						0
382	West	1.2	McIntyre 4	McIntyre 4 Control	Control	2	200						0
